# Supplementary material for: The lacewing Ceraeochrysa caligata as a potential biological agent for controlling the red palm mite Raoiella indica
Source: PeerJ. 2019 Jun 20;7:e7123. doi: 10.7717/peerj.7123 (PMC6589328; doi:10.7717/peerj.7123)
Supplement: Supplemental Information 1 [file peerj-07-7123-s001.xlsx]

## Sheet: FR-laboratory test
	INSTAR I																		INSTAR II																		INSTAR III
PREY	DENSITY	1	2	3	4	5	6	7	8	9	10			Mean	sd	Proportion		PREY	DENSITY	1	2	3	4	5	6	7	8	9	10			Mean	sd	Proportion		PREY	DENSITY	1	2	3	4	5	6	7	8	9	10
																																					50	50	50	48	50	17	50	50	50	50	43
	20	20	20	20	20	20	20	20	20	20	20			20	0	1			100	100	100	99	99	99	97	97	100	100	99			99	1.1547	0.99			100	100	44	100	100	62	94	100	100	98	76
	30	30	30	30	30	30	29	30	30	30	29			29.8	0.421637	0.993333			150	150	150	150	150	145	140	139	150	149	150			147.3	4.39823	0.982			150	140	150	150	107	147	125	104	148	141	54
EGGS	40	40	40	40	40	40	40	37	40	40	39			39.6	0.966092	0.99		EGGS	250	250	250	250	250	250	249	249	248	250	250			249.6	0.699206	0.9984		EGGS	250	250	200	242	228	100	250	250	235	201	250
	70	70	62	70	70	65	69	60	56	70	70			66.2	5.18116	0.945714			350	347	350	350	350	350	350	350	350	350	350			349.7	0.948683	0.999143			350	212	220	343	339	110	305	334	350	349	330
	100	63	71	65	59	68	75	71	67	75	63			67.7	5.33437	0.677			450	450	450	450	403	450	413	450	450	450	450			441.6	17.8649	0.981333			450	258	423	350	302	450	438	447	444	431	450
	150	100	92	79	114	76	64	61	88	72	65			81.1	17.2398	0.540667	th		600	452	299	479	450	210	440	520	600	584	497			453.1	119.636	0.755167			600	6	186	26	492	540	165	588	600	596	600
																	0.0739827																	th	0.0132421
	20	20	18	20	20	20	20	20	19	19	20			19.6	0.699206	0.98																					50	50	50	50	28	46	29	36	48	36	46
	30	29	29	30	30	30	29	30	30	28	28			29.3	0.823273	0.976667																					100	100	100	100	99	100	100	39	96	97	99
	40	40	40	39	40	40	40	37	40	40	40			39.6	0.966092	0.99																					150	144	150	142	146	147	149	146	148	143	144
IMMATURES	70	68	67	70	62	60	60	68	70	65	70			66	4.02768	0.942857		IMMATURES	100	99	100	92	94	100	100	100	98	100	100			98.3	2.90784	0.983		IMMATURES	250	94	155	173	180	156	197	125	238	208	242
	100	97	91	70	69	71	67	68	95	72	89			78.9	12.3958	0.789			150	146	147	150	146	146	150	150	150	142	147			147.4	2.63312	0.982667			350	269	332	210	303	209	348	266	205	296	97
	150	62	53	59	62	55	81	53	66	66	69			62.6	8.5531	0.417333	th		250	250	250	250	242	249	250	242	238	250	248			246.9	4.4833	0.9876			450	230	150	424	260	307	379	240	383	401	316
																			350	267	350	350	350	350	340	347	350	350	350			340.4	25.9838	0.972571			600	310	425	309	522	418	47	320	97	118	452
																	0.0958466		450	450	418	420	447	448	448	400	430	407	392			426	21.8429	0.946667
																			600	586	580	587	473	403	600	112	370	420	530			466.1	150.833	0.776833
																																	th	0.0128728
	20	20	20	20	20	20	20	20	20	20	20			20	0	1
	30	30	30	30	29	30	30	30	30	24	23			28.6	2.71621	0.953333
FEMALES	40	38	36	38	38	30	34	37	36	35	39			36.1	2.64365	0.9025		FEMALES																				50	48	32	48	48	34	24	46	50	39	45
	70	40	37	38	45	39	45	46	33	39	37			39.9	4.20185	0.57			100	98	95	95	99	92	97	97	92	99	99			96.3	2.71006	0.963				100	89	91	100	98	48	77	91	83	39	39
	100	27	49	41	38	37	41	39	43	45	39			39.9	5.78216	0.399			150	101	142	140	138	138	147	146	148	145	147			139.2	13.9427	0.928			FEMALES	150	43	70	136	101	68	97	139	126	148	86
	150	27	22	29	30	27	46	29	32	36	34			31.2	6.51153	0.208			250	201	195	247	249	205	249	210	245	242	235			227.8	22.2301	0.9112				250	167	162	154	245	86	249	232	194	204	238
																			350	350	270	254	235	280	271	250	263	247	305			272.5	33.5369	0.778571				350	101	313	338	348	208	127	313	296
																			450	320	292	267	310	310	318	281	302	304	278			298.2	17.9802	0.662667				450	423	300	274	346	418	402	412	248	114	347
																th			600	281	357	330	298	383	317	307	365	302	314			325.4	32.8539	0.542333				600	575	600	570	515	480	472	130	427	442
																0.192308																	th	0.0184388
[truncated: 4 more columns]

## Sheet: Instar I sas
								SAS PROTOCOL										SAS PROTOCOL											SAS PROTOCOL
prey eggs of R.indica								Prey	eggs				Prey	IMMATUROS				prey	IMMATUROS					Prey	FEMALES				Prey	FEMALES
								predador	INSTAR I									predador	INSTAR I										predador	INSTAR I
	Instar I				N0	density		no	rep	fat	Ne			Instar I				no	rep	fat	Ne				Instar I				no	rep	fat	Ne
density	Repetition	consumed	prop		rep	repetition		20	1	0	20		density	Repetition	consumed	prop		20	1	0	20			density	Repetition	consumed	prop		20	1	0	20
20	1	20	1	fat	0	prey consumed		20	1	1	0		20	1	20	1		20	1	1	0			20	1	20	1		20	1	1	0
20	2	20	1		1	prey not consumed		20	2	0	20		20	2	18	0.9		20	2	0	18			20	2	20	1		20	2	0	20
20	3	20	1	Ne		total consumed		20	2	1	0		20	3	20	1		20	2	1	2			20	3	20	1		20	2	1	0
20	4	20	1					20	3	0	20		20	4	20	1		20	3	0	20			20	4	20	1		20	3	0	20
20	5	20	1					20	3	1	0		20	5	20	1		20	3	1	0			20	5	20	1		20	3	1	0
20	6	20	1					20	4	0	20		20	6	20	1		20	4	0	20			20	6	20	1		20	4	0	20
20	7	20	1					20	4	1	0		20	7	20	1		20	4	1	0			20	7	20	1		20	4	1	0
20	8	20	1					20	5	0	20		20	8	19	0.95		20	5	0	20			20	8	20	1		20	5	0	20
20	9	20	1					20	5	1	0		20	9	19	0.95		20	5	1	0			20	9	20	1		20	5	1	0
20	10	20	1					20	6	0	20		20	10	20	1		20	6	0	20			20	10	20	1		20	6	0	20
30	1	30	1					20	6	1	0		30	1	29	0.966667		20	6	1	0			30	1	30	1		20	6	1	0
30	2	30	1					20	7	0	20		30	2	29	0.966667		20	7	0	20			30	2	30	1		20	7	0	20
30	3	30	1					20	7	1	0		30	3	30	1		20	7	1	0			30	3	30	1		20	7	1	0
30	4	30	1					20	8	0	20		30	4	30	1		20	8	0	19			30	4	29	0.966667		20	8	0	20
30	5	30	1					20	8	1	0		30	5	30	1		20	8	1	1			30	5	30	1		20	8	1	0
30	6	29	0.966667					20	9	0	20		30	6	29	0.966667		20	9	0	19			30	6	30	1		20	9	0	20
30	7	30	1					20	9	1	0		30	7	30	1		20	9	1	1			30	7	30	1		20	9	1	0
30	8	30	1					20	10	0	20		30	8	30	1		20	10	0	20			30	8	30	1		20	10	0	20
30	9	30	1					20	10	1	0		30	9	28	0.933333		20	10	1	0			30	9	24	0.8		20	10	1	0
30	10	29	0.966667					30	1	0	30		30	10	28	0.933333		30	1	0	29			30	10	23	0.766667		30	1	0	30
40	1	40	1					30	1	1	0		40	1	40	1		30	1	1	1			40	1	38	0.95		30	1	1	0
40	2	40	1					30	2	0	30		40	2	40	1		30	2	0	29			40	2	36	0.9		30	2	0	30
40	3	40	1					30	2	1	0		40	3	39	0.975		30	2	1	1			40	3	38	0.95		30	2	1	0
40	4	40	1					30	3	0	30		40	4	40	1		30	3	0	30			40	4	38	0.95		30	3	0	30
40	5	40	1					30	3	1	0		40	5	40	1		30	3	1	0			40	5	30	0.75		30	3	1	0
40	6	40	1					30	4	0	30		40	6	40	1		30	4	0	30			40	6	34	0.85		30	4	0	29
40	7	37	0.925					30	4	1	0		40	7	37	0.925		30	4	1	0			40	7	37	0.925		30	4	1	1
40	8	40	1					30	5	0	30		40	8	40	1		30	5	0	30			40	8	36	0.9		30	5	0	30
40	9	40	1					30	5	1	0		40	9	40	1		30	5	1	0			40	9	35	0.875		30	5	1	0
40	10	39	0.975					30	6	0	29		40	10	40	1		30	6	0	29			40	10	39	0.975		30	6	0	30
70	1	70	1					30	6	1	1		70	1	68	0.971429		30	6	1	1			70	1	40	0.571429		30	6	1	0
70	2	62	0.885714					30	7	0	30		70	2	67	0.957143		30	7	0	30			70	2	37	0.528571		30	7	0	30
70	3	70	1					30	7	1	0		70	3	70	1		30	7	1	0			70	3	38	0.542857		30	7	1	0
70	4	70	1					30	8	0	30		70	4	62	0.885714		30	8	0	30			70	4	45	0.642857		30	8	0	30
70	5	65	0.928571					30	8	1	0		70	5	60	0.857143		30	8	1	0			70	5	39	0.557143		30	8	1	0
70	6	69	0.985714					30	9	0	30		70	6	60	0.857143		30	9	0	28			70	6	45	0.642857		30	9	0	24
70	7	60	0.857143					30	9	1	0		70	7	68	0.971429		30	9	1	2			70	7	46	0.657143		30	9	1	6
70	8	56	0.8					30	10	0	29		70	8	70	1		30	10	0	28			70	8	33	0.471429		30	10	0	23
70	9	70	1					30	10	1	1		70	9	65	0.928571		30	10	1	2			70	9	39	0.557143		30	10	1	7
70	10	70	1					40	1	0	40		70	10	70	1		40	1	0	40			70	10	37	0.528571		40	1	0	38
100	1	63	0.63					40	1	1	0		100	1	97	0.97		40	1	1	0			100	1	27	0.27		40	1	1	2
100	2	71	0.71					40	2	0	40		100	2	91	0.91		40	2	0	40			100	2	49	0.49		40	2	0	36
100	3	65	0.65					40	2	1	0		100	3	70	0.7		40	2	1	0			100	3	41	0.41		40	2	1	4
100	4	59	0.59					40	3	0	40		100	4	69	0.69		40	3	0	39			100	4	38	0.38		40	3	0	38
100	5	68	0.68					40	3	1	0		100	5	71	0.71		40	3	1	1			100	5	37	0.37		40	3	1	2
100	6	75	0.75					40	4	0	40		100	6	67	0.67		40	4	0	40			100	6	41	0.41		40	4	0	38
100	7	71	0.71					40	4	1	0		100	7	68	0.68		40	4	1	0			100	7	39	0.39		40	4	1	2
100	8	67	0.67					40	5	0	40		100	8	95	0.95		40	5	0	40			100	8	43	0.43		40	5	0	30
100	9	75	0.75					40	5	1	0		100	9	78	0.78		40	5	1	0			100	9	45	0.45		40	5	1	10
100	10	63	0.63					40	6	0	40		100	10	89	0.89		40	6	0	40			150	1	27	0.18		40	6	0	34
150	1	100	0.666667					40	6	1	0		150	1	62	0.413333		40	6	1	0			150	2	22	0.146667		40	6	1	6
150	2	92	0.613333					40	7	0	37		150	2	53	0.353333		40	7	0	37			150	3	29	0.193333		40	7	0	37
150	3	79	0.526667					40	7	1	3		150	3	69	0.46		40	7	1	3			150	4	30	0.2		40	7	1	3
150	4	114	0.76					40	8	0	40		150	4	62	0.413333		40	8	0	40			150	5	27	0.18		40	8	0	36
150	5	76	0.506667					40	8	1	0		150	5	55	0.366667		40	8	1	0			150	6	46	0.306667		40	8	1	4
150	6	64	0.426667					40	9	0	40		150	6	81	0.54		40	9	0	40			150	7	29	0.193333		40	9	0	35
150	7	61	0.406667					40	9	1	0		150	7	53	0.353333		40	9	1	0			150	8	32	0.213333		40	9	1	5
150	8	88	0.586667					40	10	0	39		150	8	66	0.44		40	10	0	40			150	9	36	0.24		40	10	0	39
150	9	72	0.48					40	10	1	1		150	9	66	0.44		40	10	1	0			150	10	34	0.226667		40	10	1	1
150	10	65	0.433333					70	1	0	70		150	10	69	0.46		70	1	0	68								70	1	0	40
								70	1	1	0							70	1	1	2								70	1	1	30
								70	2	0	62							70	2	0	67								70	2	0	37
								70	2	1	8							70	2	1	3								70	2	1	33
								70	3	0	70							70	3	0	70								70	3	0	38
								70	3	1	0							70	3	1	0								70	3	1	32
								70	4	0	70							70	4	0	62								70	4	0	45
								70	4	1	0							70	4	1	8								70	4	1	25
								70	5	0	65							70	5	0	60								70	5	0	39
								70	5	1	5							70	5	1	10								70	5	1	31
								70	6	0	69							70	6	0	60								70	6	0	45
								70	6	1	1							70	6	1	10								70	6	1	25
								70	7	0	60							70	7	0	68								70	7	0	46
								70	7	1	10							70	7	1	2								70	7	1	24
								70	8	0	56							70	8	0	70								70	8	0	33
								70	8	1	14							70	8	1	0								70	8	1	37
								70	9	0	70							70	9	0	65								70	9	0	39
								70	9	1	0							70	9	1	5								70	9	1	31
								70	10	0	70							70	10	0	70								70	10	0	37
								70	10	1	0							70	10	1	0								70	10	1	33
								100	1	0	63							100	1	0	97								100	1	0	27
								100	1	1	37							100	1	1	3								100	1	1	73
								100	2	0	71							100	2	0	91								100	2	0	49
								100	2	1	29							100	2	1	9								100	2	1	51
								100	3	0	65							100	3	0	70								100	3	0	41
								100	3	1	35							100	3	1	30								100	3	1	59
								100	4	0	59							100	4	0	69								100	4	0	38
								100	4	1	41							100	4	1	31								100	4	1	62
								100	5	0	68							100	5	0	71								100	5	0	37
								100	5	1	32							100	5	1	29								100	5	1	63
								100	6	0	75							100	6	0	67								100	6	0	41
								100	6	1	25							100	6	1	33								100	6	1	59
								100	7	0	71							100	7	0	68								100	7	0	39
								100	7	1	29							100	7	1	32								100	7	1	61
								100	8	0	67							100	8	0	95								100	8	0	43
								100	8	1	33							100	8	1	5								100	8	1	57
								100	9	0	75							100	9	0	78								100	9	0	45
								100	9	1	25							100	9	1	22								100	9	1	55
								100	10	0	63							100	10	0	89								100	10	0	39
								100	10	1	37							100	10	1	11								100	10	1	61
								150	1	0	100							150	1	0	62								150	1	0	27
								150	1	1	50							150	1	1	88								150	1	1	123
								150	2	0	92							150	2	0	53								150	2	0	22
								150	2	1	58							150	2	1	97								150	2	1	128
								150	3	0	79							150	3	0	69								150	3	0	29
								150	3	1	71							150	3	1	81								150	3	1	121
								150	4	0	114							150	4	0	62								150	4	0	30
								150	4	1	36							150	4	1	88								150	4	1	120
								150	5	0	76							150	5	0	55								150	5	0	27
								150	5	1	74							150	5	1	69								150	5	1	123
								150	6	0	64							150	6	0	81								150	6	0	46
								150	6	1	86							150	6	1	69								150	6	1	104
								150	7	0	61							150	7	0	53								150	7	0	29
								150	7	1	89							150	7	1	97								150	7	1	121
								150	8	0	88							150	8	0	66								150	8	0	32
								150	8	1	62							150	8	1	84								150	8	1	118
								150	9	0	72							150	9	0	66								150	9	0	36
								150	9	1	78							150	9	1	84								150	9	1	114
								150	10	0	65							150	10	0	69								150	10	0	34
								150	10	1	85							150	10	1	81								150	10	1	116

## Sheet: instar II sas
				SAS PROTOCOL						SAS PROTOCOL					SAS PROTOCOL
				Prey	eggs					Prey	IMMATUROS				Prey	FEMALES
				predador	INSTAR I I					predador	INSTAR I I				predador	INSTAR I I
	N0	density		no	rep	fat	Ne			no	rep	fat	Ne		no	rep	fat	Ne
	rep	repetition		30	1	0	29			30	1	0	20		30	1	0	30
fat	0	prey consumed		30	1	1	1			30	1	1	10		30	1	1	0
	1	prey not consumed		30	2	0	30			30	2	0	30		30	2	0	30
Ne		total consumed		30	2	1	0			30	2	1	0		30	2	1	0
				30	3	0	30			30	3	0	30		30	3	0	29
				30	3	1	0			30	3	1	0		30	3	1	1
				30	4	0	30			30	4	0	30		30	4	0	30
				30	4	1	0			30	4	1	0		30	4	1	0
				30	5	0	30			30	5	0	30		30	5	0	28
				30	5	1	0			30	5	1	0		30	5	1	2
				30	6	0	30			30	6	0	30		30	6	0	30
				30	6	1	0			30	6	1	0		30	6	1	0
				30	7	0	30			30	7	0	30		30	7	0	30
				30	7	1	0			30	7	1	0		30	7	1	0
				30	8	0	30			30	8	0	30		30	8	0	30
				30	8	1	0			30	8	1	0		30	8	1	0
				30	9	0	30			30	9	0	30		30	9	0	27
				30	9	1	0			30	9	1	0		30	9	1	3
				30	10	0	30			30	10	0	30		30	10	0	30
				30	10	1	0			30	10	1	0		30	10	1	0
				50	1	0	50			50	1	0	50		50	1	0	46
				50	1	1	0			50	1	1	0		50	1	1	4
				50	2	0	50			50	2	0	50		50	2	0	49
				50	2	1	0			50	2	1	0		50	2	1	1
				50	3	0	50			50	3	0	50		50	3	0	50
				50	3	1	0			50	3	1	0		50	3	1	0
				50	4	0	50			50	4	0	50		50	4	0	50
				50	4	1	0			50	4	1	0		50	4	1	0
				50	5	0	50			50	5	0	50		50	5	0	46
				50	5	1	0			50	5	1	0		50	5	1	4
				50	6	0	50			50	6	0	50		50	6	0	49
				50	6	1	0			50	6	1	0		50	6	1	1
				50	7	0	49			50	7	0	41		50	7	0	50
				50	7	1	1			50	7	1	9		50	7	1	0
				50	8	0	50			50	8	0	43		50	8	0	50
				50	8	1	0			50	8	1	7		50	8	1	0
				50	9	0	50			50	9	0	44		50	9	0	46
				50	9	1	0			50	9	1	6		50	9	1	4
				50	10	0	50			50	10	0	42		50	10	0	50
				50	10	1	0			50	10	1	8		50	10	1	0
				70	1	0	70			70	1	0	70		70	1	0	69
				70	1	1	0			70	1	1	0		70	1	1	1
				70	2	0	70			70	2	0	70		70	2	0	69
				70	2	1	0			70	2	1	0		70	2	1	1
				70	3	0	70			70	3	0	70		70	3	0	70
				70	3	1	0			70	3	1	0		70	3	1	0
				70	4	0	70			70	4	0	70		70	4	0	64
				70	4	1	0			70	4	1	0		70	4	1	6
				70	5	0	70			70	5	0	70		70	5	0	65
				70	5	1	0			70	5	1	0		70	5	1	5
				70	6	0	70			70	6	0	70		70	6	0	70
				70	6	1	0			70	6	1	0		70	6	1	0
				70	7	0	70			70	7	0	70		70	7	0	66
				70	7	1	0			70	7	1	0		70	7	1	4
				70	8	0	70			70	8	0	70		70	8	0	65
				70	8	1	0			70	8	1	0		70	8	1	5
				70	9	0	69			70	9	0	69		70	9	0	69
				70	9	1	1			70	9	1	1		70	9	1	1
				70	10	0	70			70	10	0	70		70	10	0	65
				70	10	1	0			70	10	1	0		70	10	1	5
				100	1	0	100			100	1	0	99		100	1	0	98
				100	1	1	0			100	1	1	1		100	1	1	2
				100	2	0	100			100	2	0	100		100	2	0	95
				100	2	1	0			100	2	1	0		100	2	1	5
				100	3	0	100			100	3	0	92		100	3	0	95
				100	3	1	0			100	3	1	8		100	3	1	5
				100	4	0	99			100	4	0	94		100	4	0	99
				100	4	1	1			100	4	1	6		100	4	1	1
				100	5	0	99			100	5	0	100		100	5	0	92
				100	5	1	1			100	5	1	0		100	5	1	8
				100	6	0	99			100	6	0	100		100	6	0	97
				100	6	1	1			100	6	1	0		100	6	1	3
				100	7	0	97			100	7	0	100		100	7	0	97
				100	7	1	3			100	7	1	0		100	7	1	3
				100	8	0	97			100	8	0	98		100	8	0	92
				100	8	1	3			100	8	1	0		100	8	1	8
				100	9	0	100			100	9	0	100		100	9	0	99
				100	9	1	0			100	9	1	0		100	9	1	1
				100	10	0	100			100	10	0	100		100	10	0	99
				100	10	1	0			100	10	1	0		100	10	1	1
				150	1	0	150			150	1	0	146		150	1	0	101
				150	1	1	0			150	1	1	4		150	1	1	49
				150	2	0	150			150	2	0	147		150	2	0	142
				150	2	1	0			150	2	1	3		150	2	1	8
				150	3	0	150			150	3	0	150		150	3	0	140
				150	3	1	0			150	3	1	0		150	3	1	10
				150	4	0	150			150	4	0	146		150	4	0	138
				150	4	1	0			150	4	1	4		150	4	1	12
				150	5	0	145			150	5	0	146		150	5	0	138
				150	5	1	5			150	5	1	4		150	5	1	12
#REF!				150	6	0	140			150	6	0	150		150	6	0	147
				150	6	1	10			150	6	1	0		150	6	1	3
				150	7	0	139			150	7	0	150		150	7	0	146
				150	7	1	11			150	7	1	0		150	7	1	4
				150	8	0	150			150	8	0	150		150	8	0	148
				150	8	1	0			150	8	1	0		150	8	1	2
				150	9	0	149			150	9	0	142		150	9	0	145
				150	9	1	1			150	9	1	8		150	9	1	5
				150	10	0	150			150	10	0	147		150	10	0	147
				150	10	1	0			150	10	1	3		150	10	1	3
				250	1	0	250			250	1	0	250		250	1	0	201
				250	1	1	0			250	1	1	0		250	1	1	49
				250	2	0	250			250	2	0	250		250	2	0	195
				250	2	1	0			250	2	1	0		250	2	1	55
				250	3	0	250			250	3	0	250		250	3	0	247
				250	3	1	0			250	3	1	0		250	3	1	3
				250	4	0	250			250	4	0	250		250	4	0	249
				250	4	1	0			250	4	1	0		250	4	1	1
				250	5	0	250			250	5	0	250		250	5	0	205
				250	5	1	0			250	5	1	0		250	5	1	45
				250	6	0	249			250	6	0	249		250	6	0	249
				250	6	1	1			250	6	1	1		250	6	1	1
				250	7	0	249			250	7	0	249		250	7	0	210
				250	7	1	1			250	7	1	1		250	7	1	40
				250	8	0	248			250	8	0	248		250	8	0	245
				250	8	1	2			250	8	1	2		250	8	1	5
				250	9	0	250			250	9	0	250		250	9	0	242
				250	9	1	0			250	9	1	0		250	9	1	8
				250	10	0	250			250	10	0	250		250	10	0	235
				250	10	1	0			250	10	1	0		250	10	1	15
				350	1	0	357			350	1	0	347		350	1	0	350
				350	1	1	3			350	1	1	3		350	1	1	0
				350	2	0	350			350	2	0	350		350	2	0	270
				350	2	1	0			350	2	1	0		350	2	1	80
				350	3	0	350			350	3	0	350		350	3	0	254
				350	3	1	0			350	3	1	0		350	3	1	96
				350	4	0	350			350	4	0	350		350	4	0	235
				350	4	1	0			350	4	1	0		350	4	1	115
				350	5	0	350			350	5	0	350		350	5	0	280
				350	5	1	0			350	5	1	0		350	5	1	70
				350	6	0	350			350	6	0	350		350	6	0	271
				350	6	1	0			350	6	1	0		350	6	1	79
				350	7	0	350			350	7	0	350		350	7	0	250
				350	7	1	0			350	7	1	0		350	7	1	100
				350	8	0	350			350	8	0	350		350	8	0	263
				350	8	1	0			350	8	1	0		350	8	1	87
				350	9	0	350			350	9	0	350		350	9	0	247
				350	9	1	0			350	9	1	0		350	9	1	103
				350	10	0	350			350	10	0	350		350	10	0	305
				350	10	1	0			350	10	1	0		350	10	1	45
				450	1	0	450			450	1	0	450		450	1	0	320
				450	1	1	0			450	1	1	0		450	1	1	130
				450	2	0	450			450	2	0	418		450	2	0	292
				450	2	1	0			450	2	1	32		450	2	1	158
				450	3	0	450			450	3	0	420		450	3	0	267
				450	3	1	0			450	3	1	30		450	3	1	183
				450	4	0	403			450	4	0	447		450	4	0	310
				450	4	1	47			450	4	1	3		450	4	1	140
				450	5	0	450			450	5	0	448		450	5	0	310
				450	5	1	0			450	5	1	2		450	5	1	140
				450	6	0	413			450	6	0	448		450	6	0	318
				450	6	1	37			450	6	1	2		450	6	1	132
				450	7	0	450			450	7	0	400		450	7	0	281
				450	7	1	0			450	7	1	50		450	7	1	169
				450	8	0	450			450	8	0	430		450	8	0	302
				450	8	1	0			450	8	1	20		450	8	1	148
				450	9	0	450			450	9	0	407		450	9	0	304
				450	9	1	0			450	9	1	43		450	9	1	146
				450	10	0	450			450	10	0	392		450	10	0	278
				450	10	1	0			450	10	1	58		450	10	1	172
				600	1	0	452			600	1	0	586		600	1	0	281
				600	1	1	148			600	1	1	14		600	1	1	319
				600	2	0	299			600	2	0	580		600	2	0	357
				600	2	1	301			600	2	1	20		600	2	1	243
				600	3	0	479			600	3	0	587		600	3	0	330
				600	3	1	121			600	3	1	13		600	3	1	270
				600	4	0	450			600	4	0	473		600	4	0	298
				600	4	1	150			600	4	1	127		600	4	1	302
				600	5	0	210			600	5	0	403		600	5	0	383
				600	5	1	390			600	5	1	197		600	5	1	217
				600	6	0	440			600	6	0	600		600	6	0	317
				600	6	1	160			600	6	1	0		600	6	1	283
				600	7	0	520			600	7	0	112		600	7	0	307
				600	7	1	80			600	7	1	488		600	7	1	293
				600	8	0	600			600	8	0	370		600	8	0	365
				600	8	1	0			600	8	1	230		600	8	1	235
				600	9	0	584			600	9	0	420		600	9	0	302
				600	9	1	16			600	9	1	180		600	9	1	298
				600	10	0	597			600	10	0	530		600	10	0	314
				600	10	1	3			600	10	1	70		600	10	1	286

## Sheet: Instar III sas
								SAS PROTOCOL											SAS PROTOCOL											SAS PROTOCOL
								Prey	EGGS					Prey	IMMATUROS				Prey	IMMATUROS					Prey	FEMALES				Prey	FEMALES
								predator	INSTAR III										predator	INSTAR III										predator	INSTAR II I
	Instar III				N0	density		no	rep	fat	Ne				Instar III				no	rep	fat	Ne				Instar II I				no	rep	fat	Ne
density	Repetition	consumed	prop		rep	repetition		50	1	0	50			density	Repetition	consumed	prop		50	1	0	50			density	Repetition	consumed	prop		50	1	0	48
50	1	50	1	fat	0	prey consumed		50	1	1	0			50	1	50	1		50	1	1	0			50	1	48	0.96		50	1	1	2
50	2	50	1		1	prey not consumed		50	2	0	50			50	2	50	1		50	2	0	50			50	2	32	0.64		50	2	0	32
50	3	48	0.96	Ne		total consumed		50	2	1	0			50	3	50	1		50	2	1	0			50	3	48	0.96		50	2	1	18
50	4	50	1					50	3	0	48			50	4	28	0.56		50	3	0	50			50	4	48	0.96		50	3	0	48
50	5	17	0.34					50	3	1	2			50	5	46	0.92		50	3	1	0			50	5	34	0.68		50	3	1	2
50	6	50	1					50	4	0	50			50	6	29	0.58		50	4	0	28			50	6	24	0.48		50	4	0	48
50	7	50	1					50	4	1	0			50	7	36	0.72		50	4	1	22			50	7	46	0.92		50	4	1	2
50	8	50	1					50	5	0	17			50	8	48	0.96		50	5	0	46			50	8	50	1		50	5	0	34
50	9	50	1					50	5	1	33			50	9	36	0.72		50	5	1	4			50	9	39	0.78		50	5	1	16
50	10	43	0.86					50	6	0	50			50	10	36	0.72		50	6	0	29			50	10	45	0.9		50	6	0	24
100	1	100	1					50	6	1	0			100	1	100	1		50	6	1	21			100	1	89	0.89		50	6	1	26
100	2	44	0.44					50	7	0	50			100	2	100	1		50	7	0	36			100	2	91	0.91		50	7	0	46
100	3	100	1					50	7	1	0			100	3	100	1		50	7	1	14			100	3	100	1		50	7	1	4
100	4	100	1					50	8	0	50			100	4	99	0.99		50	8	0	48			100	4	98	0.98		50	8	0	50
100	5	62	0.62					50	8	1	0			100	5	100	1		50	8	1	2			100	5	48	0.48		50	8	1	0
100	6	94	0.94					50	9	0	50			100	6	100	1		50	9	0	36			100	6	77	0.77		50	9	0	39
100	7	100	1					50	9	1	0			100	7	39	0.39		50	9	1	14			100	7	91	0.91		50	9	1	11
100	8	100	1					50	10	0	43			100	8	96	0.96		50	10	0	36			100	8	83	0.83		50	10	0	45
100	9	98	0.98					50	10	1	7			100	9	97	0.97		50	10	1	14			100	9	39	0.39		50	10	1	5
100	10	76	0.76					100	1	0	100			100	10	99	0.99		100	1	0	100			100	10	39	0.39		100	1	0	89
150	1	140	0.933333					100	1	1	0			150	1	144	0.96		100	1	1	0			150	1	43	0.286667		100	1	1	11
150	2	150	1					100	2	0	44			150	2	150	1		100	2	0	100			150	2	70	0.466667		100	2	0	91
150	3	150	1					100	2	1	56			150	3	142	0.946667		100	2	1	0			150	3	136	0.906667		100	2	1	9
150	4	107	0.713333					100	3	0	100			150	4	146	0.973333		100	3	0	100			150	4	101	0.673333		100	3	0	100
150	5	147	0.98					100	3	1	0			150	5	147	0.98		100	3	1	0			150	5	68	0.453333		100	3	1	0
150	6	125	0.833333					100	4	0	100			150	6	149	0.993333		100	4	0	99			150	6	97	0.646667		100	4	0	98
150	7	104	0.693333					100	4	1	0			150	7	146	0.973333		100	4	1	1			150	7	139	0.926667		100	4	1	2
150	8	148	0.986667					100	5	0	62			150	8	148	0.986667		100	5	0	100			150	8	126	0.84		100	5	0	48
150	9	141	0.94					100	5	1	38			150	9	143	0.953333		100	5	1	0			150	9	148	0.986667		100	5	1	52
150	10	54	0.36					100	6	0	94			150	10	144	0.96		100	6	0	100			150	10	86	0.573333		100	6	0	77
250	1	250	1					100	6	1	6			250	1	94	0.376		100	6	1	0			250	1	167	0.668		100	6	1	23
250	2	200	0.8					100	7	0	100			250	2	155	0.62		100	7	0	39			250	2	162	0.648		100	7	0	91
250	3	242	0.968					100	7	1	0			250	3	173	0.692		100	7	1	61			250	3	154	0.616		100	7	1	9
250	4	228	0.912					100	8	0	100			250	4	180	0.72		100	8	0	96			250	4	245	0.98		100	8	0	83
250	5	100	0.4					100	8	1	0			250	5	156	0.624		100	8	1	4			250	5	86	0.344		100	8	1	17
250	6	250	1					100	9	0	98			250	6	197	0.788		100	9	0	97			250	6	249	0.996		100	9	0	39
250	7	250	1					100	9	1	2			250	7	125	0.5		100	9	1	3			250	7	232	0.928		100	9	1	61
250	8	235	0.94					100	10	0	76			250	8	238	0.952		100	10	0	99			250	8	194	0.776		100	10	0	39
250	9	201	0.804					100	10	1	24			250	9	208	0.832		100	10	1	1			250	9	204	0.816		100	10	1	61
250	10	250	1					150	1	0	140			250	10	242	0.968		150	1	0	144			250	10	238	0.952		150	1	0	43
350	1	212	0.605714					150	1	1	10			350	1	269	0.768571		150	1	1	6			350	1	101	0.288571		150	1	1	107
350	2	220	0.628571					150	2	0	150			350	2	332	0.948571		150	2	0	150			350	2	313	0.894286		150	2	0	70
350	3	343	0.98					150	2	1	0			350	3	210	0.6		150	2	1	0			350	3	338	0.965714		150	2	1	80
350	4	339	0.968571					150	3	0	150			350	4	303	0.865714		150	3	0	142			350	4	348	0.994286		150	3	0	136
350	5	110	0.314286					150	3	1	0			350	5	209	0.597143		150	3	1	8			350	5	208	0.594286		150	3	1	12
350	6	305	0.871429					150	4	0	107			350	6	348	0.994286		150	4	0	146			350	6	127	0.362857		150	4	0	101
350	7	334	0.954286					150	4	1	43			350	7	266	0.76		150	4	1	4			350	7	313	0.894286		150	4	1	49
350	8	350	1					150	5	0	147			350	8	205	0.585714		150	5	0	147			350	8	296	0.845714		150	5	0	68
350	9	349	0.997143					150	5	1	3			350	9	296	0.845714		150	5	1	3			350	9	55	0.157143		150	5	1	82
350	10	330	0.942857					150	6	0	125			350	10	97	0.277143		150	6	0	149			350	10	8	0.0228571		150	6	0	97
450	1	258	0.573333					150	6	1	25			450	1	230	0.511111		150	6	1	1			450	1	423	0.94		150	6	1	53
450	2	423	0.94					150	7	0	104			450	2	150	0.333333		150	7	0	146			450	2	300	0.666667		150	7	0	139
450	3	350	0.777778					150	7	1	46			450	3	424	0.942222		150	7	1	4			450	3	274	0.608889		150	7	1	11
450	4	302	0.671111					150	8	0	148			450	4	260	0.577778		150	8	0	148			450	4	346	0.768889		150	8	0	126
450	5	450	1					150	8	1	2			450	5	307	0.682222		150	8	1	2			450	5	418	0.928889		150	8	1	24
450	6	438	0.973333					150	9	0	141			450	6	379	0.842222		150	9	0	143			450	6	402	0.893333		150	9	0	148
450	7	447	0.993333					150	9	1	9			450	7	240	0.533333		150	9	1	7			450	7	412	0.915556		150	9	1	2
450	8	444	0.986667					150	10	0	54			450	8	383	0.851111		150	10	0	144			450	8	248	0.551111		150	10	0	86
450	9	431	0.957778					150	10	1	96			450	9	401	0.891111		150	10	1	6			450	9	114	0.253333		150	10	1	64
450	10	450	1					250	1	0	250			450	10	316	0.702222		250	1	0	94			450	10	347	0.771111		250	1	0	167
600	1	6	0.01					250	1	1	0			600	1	310	0.516667		250	1	1	156			600	1	575	0.958333		250	1	1	83
600	2	186	0.31					250	2	0	200			600	2	425	0.708333		250	2	0	155			600	2	600	1		250	2	0	162
600	3	26	0.0433333					250	2	1	50			600	3	309	0.515		250	2	1	95			600	3	570	0.95		250	2	1	88
600	4	492	0.82					250	3	0	242			600	4	522	0.87		250	3	0	173			600	4	515	0.858333		250	3	0	154
600	5	540	0.9					250	3	1	8			600	5	418	0.696667		250	3	1	77			600	5	480	0.8		250	3	1	96
600	6	165	0.275					250	4	0	228			600	6	47	0.0783333		250	4	0	180			600	6	472	0.786667		250	4	0	245
600	7	588	0.98					250	4	1	22			600	7	320	0.533333		250	4	1	70			600	7	130	0.216667		250	4	1	5
600	8	600	1					250	5	0	100			600	8	97	0.161667		250	5	0	156			600	8	427	0.711667		250	5	0	86
600	9	596	0.993333					250	5	1	150			600	9	118	0.196667		250	5	1	94			600	9	442	0.736667		250	5	1	164
600	10	600	1					250	6	0	250			600	10	452	0.753333		250	6	0	197			600	10	47	0.0783333		250	6	0	249
								250	6	1	0								250	6	1	53					425.8			250	6	1	1
								250	7	0	250								250	7	0	125								250	7	0	232
								250	7	1	0								250	7	1	125								250	7	1	18
								250	8	0	235								250	8	0	238								250	8	0	194
								250	8	1	15								250	8	1	12								250	8	1	56
								250	9	0	201								250	9	0	208								250	9	0	204
								250	9	1	49								250	9	1	42								250	9	1	46
								250	10	0	250								250	10	0	242								250	10	0	238
								250	10	1	0								250	10	1	208								250	10	1	12
								350	1	0	212								350	1	0	269								350	1	0	101
								350	1	1	138								350	1	1	81								350	1	1	249
								350	2	0	220								350	2	0	332								350	2	0	313
								350	2	1	130								350	2	1	18								350	2	1	37
								350	3	0	343								350	3	0	210								350	3	0	338
								350	3	1	7								350	3	1	140								350	3	1	12
								350	4	0	339								350	4	0	303								350	4	0	348
								350	4	1	11								350	4	1	47								350	4	1	2
								350	5	0	110								350	5	0	209								350	5	0	208
								350	5	1	240								350	5	1	141								350	5	1	142
								350	6	0	305								350	6	0	348								350	6	0	127
								350	6	1	45								350	6	1	2								350	6	1	223
								350	7	0	334								350	7	0	266								350	7	0	313
								350	7	1	16								350	7	1	84								350	7	1	37
								350	8	0	350								350	8	0	205								350	8	0	296
								350	8	1	0								350	8	1	145								350	8	1	54
								350	9	0	349								350	9	0	296								350	9	0	55
								350	9	1	1								350	9	1	55								350	9	1	295
								350	10	0	330								350	10	0	97								350	10	0	8
								350	10	1	20								350	10	1	253								350	10	1	342
								450	1	0	258								450	1	0	230								450	1	0	423
								450	1	1	192								450	1	1	220								450	1	1	27
								450	2	0	423								450	2	0	150								450	2	0	300
								450	2	1	27								450	2	1	300								450	2	1	150
								450	3	0	350								450	3	0	424								450	3	0	274
								450	3	1	100								450	3	1	26								450	3	1	176
								450	4	0	302								450	4	0	260								450	4	0	346
								450	4	1	148								450	4	1	190								450	4	1	104
								450	5	0	450								450	5	0	307								450	5	0	418
								450	5	1	0								450	5	1	143								450	5	1	32
								450	6	0	438								450	6	0	379								450	6	0	402
								450	6	1	12								450	6	1	71								450	6	1	48
								450	7	0	447								450	7	0	240								450	7	0	412
								450	7	1	3								450	7	1	210								450	7	1	38
								450	8	0	444								450	8	0	383								450	8	0	248
								450	8	1	6								450	8	1	67								450	8	1	202
								450	9	0	431								450	9	0	401								450	9	0	114
								450	9	1	19								450	9	1	49								450	9	1	336
								450	10	0	450								450	10	0	316								450	10	0	347
								450	10	1	0								450	10	1	134								450	10	1	103
								600	1	0	6								600	1	0	310								600	1	0	575
								600	1	1	594								600	1	1	290								600	1	1	25
								600	2	0	186								600	2	0	425								600	2	0	600
								600	2	1	414								600	2	1	175								600	2	1	0
								600	3	0	26								600	3	0	309								600	3	0	570
								600	3	1	574								600	3	1	291								600	3	1	30
								600	4	0	492								600	4	0	522								600	4	0	515
								600	4	1	108								600	4	1	78								600	4	1	85
								600	5	0	540								600	5	0	418								600	5	0	480
								600	5	1	20								600	5	1	182								600	5	1	120
								600	6	0	165								600	6	0	47								600	6	0	472
								600	6	1	435								600	6	1	553								600	6	1	128
								600	7	0	588								600	7	0	320								600	7	0	130
								600	7	1	12								600	7	1	280								600	7	1	470
								600	8	0	600								600	8	0	97								600	8	0	427
								600	8	1	0								600	8	1	503								600	8	1	173
								600	9	0	596								600	9	0	118								600	9	0	442
								600	9	1	4								600	9	1	482								600	9	1	158
								600	10	0	600								600	10	0	452								600	10	0	47
								600	10	1	0								600	10	1	148								600	10	1	553
																																			;

## Sheet: graphic proportion
Instar I						Instar II New					Instar III
PREY	DENSITY	proportion consume				PREY	DENSITY	proportion consume			PREY	DENSITY	proportion consume
	20	1					100	0.99				50	0.92
	30	0.99					150	0.98				100	0.87
EGGS	40	0.99				EGGS	250	0.99			EGGS	150	0.84
	70	0.94					350	1				250	0.88
	100	0.68					450	0.98				350	0.83
	150	0.54					600	0.77				450	0.88
												600	0.63
	20	0.98					100	0.98				50	0.82
	30	0.98					150	0.98				100	0.93
	40	0.99				immature	250	0.99				150	0.97
immature	70	0.94					350	0.99			immature	250	0.71
	100	0.8					450	0.95				350	0.72
	150	0.42					600	0.78				450	0.69
												600	0.5
	20	1					100	0.96				50	0.83
	30	0.95					150	0.93				100	0.76
FEMALES	40	0.9				FEMALES	250	0.91			FEMALES	150	0.68
	70	0.57					350	0.78				250	0.77
	100	0.4					450	0.66				350	0.6
	150	0.21					600	0.54				450	0.73
												600	0.71

## Sheet: graphic FR
				Instar II sd New					Instar III
DENSITY	mean consume	erro		PREY	DENSITY	mean consume	sd		PREY	DENSITY	mean consume	sd
20	20	0			100	99	1.1547			50	45.8	10.358
30	29.8	0.421637			150	147.3	4.39823			100	87.4	20.0233
40	39.6	0.966092		EGGS	250	249.6	0.699206		EGGS	150	126.6	30.7759
70	66.2	5.18116			350	349.7	0.948683			250	220.6	46.5837
100	67.7	5.33437			450	441.6	17.8649			350	289.2	81.2606
150	81.1	17.2398			600	453.1	119.636			450	399.3	70.1919
										600	379.9	252.524
20	19.6	0.699206			100	98.3	2.90784			50	41.9	8.79962
30	29.3	0.823273			150	147.4	2.63312			100	93	19.0263
40	39.6	0.966092			250	246.9	4.4833			150	145.9	2.64365
70	66	4.02768		immature	350	340.4	25.9838		immature	250	176.8	46.9629
100	78.9	12.3958			450	426	21.8429			350	253.5	74.8795
150	62.6	8.5531			600	466.1	150.833			450	309	88.6955
										600	301.8	163.581
20	20	0			100	96.3	2.71006			50	41.4	8.75849
30	28.6	2.71621			150	139.2	13.9427			100	75.5	24.1488
40	36.1	2.64365		FEMALES	250	227.8	22.2301		FEMALES	150	101.4	35.208
70	39.9	4.20185			350	272.5	33.5369			250	193.1	51.7632
100	39.9	5.78216			450	298.2	17.9802			350	255.5	97.2875
150	31.2	6.51153			600	325.4	32.8539			450	328.4	103.593
										600	467.889	140.644

## Sheet: Mean consume
Instar I				Instar II				Instar III
Eggs	Immature	Adults F		eggs	Immatures	Adults F		eggs	Immatures	Adults F
100	62	27		452	586	281		6	310	575
92	53	22		299	580	357		186	425	600
79	59	29		479	587	330		26	309	570
114	62	30		450	473	298		492	522	515
76	55	27		210	403	383		540	418	480
64	81	46		440	600	317		165	47	472
61	53	29		520	112	307		588	320	130
88	66	32		600	370	365		600	97	47
72	66	36		584	420	302		596	118	427
65	69	34		497	530	314		600	452	442
81.1	62.6	31.2		453.1	466.1	325.4		379.9	301.8	425.8
17.2398	8.5531	6.51153		119.636	150.833	32.8539		252.524	163.581	187.877
eggs	100	10		452	21.2603
eggs	92	9.59166		299	17.2916
eggs	79	8.88819		479	21.8861
eggs	114	10.6771		450	21.2132
eggs	76	8.7178		210	14.4914
eggs	64	8		440	20.9762
eggs	61	7.81025		520	22.8035
eggs	88	9.38083		600	24.4949
eggs	72	8.48528		584	24.1661
eggs	65	8.06226		497	22.2935
imm	62	7.87401		586	24.2074
imm	53	7.28011		580	24.0832
imm	59	7.68115		587	24.2281
imm	62	7.87401		473	21.7486
imm	55	7.4162		403	20.0749
imm	81	9		600	24.4949
imm	53	7.28011		112	10.583
imm	66	8.12404		370	19.2354
imm	66	8.12404		420	20.4939
imm	69	8.30662		530	23.0217
adult	27	5.19615		281	16.7631
Adult	22	4.69042		357	18.8944
adult	29	5.38516		330	18.1659
Adult	30	5.47723		298	17.2627
adult	27	5.19615		383	19.5704
Adult	46	6.78233		317	17.8045
adult	29	5.38516		307	17.5214
Adult	32	5.65685		365	19.105
adult	36	6		302	17.3781
Adult	34	5.83095		314	17.72
